# Supplementary material for: An Updated Mendelian Randomization Analysis of the Association Between Serum Calcium Levels and the Risk of Alzheimer’s Disease
Source: Front Genet. 2021 Sep 8;12:731391. doi: 10.3389/fgene.2021.731391 (PMC8457382; doi:10.3389/fgene.2021.731391)
Supplement: Supplementary file 1 [file Data_Sheet_1.xlsx]

## Sheet: supplementary Table 1
supplementary Table 1: characteristics of 14 SNPs associated with serum calcium levels in the discovery stage
SNP	Nearby Genes	EA	NEA	EAF	Beta (mg/dL)	SE	P value	R2
rs10491003	GATA3	T	C	0.09	0.027	0.005	4.8e-09	0.0005
rs11967485	ARID1B	g	a	0.9	0.026	0.005	9.4e-07	0.0005
rs12150338	WDR81/SERPINF2	t	c	0.09	0.03	0.006	1.5e-06	0.0006
rs1550532	DGKD	C	G	0.31	0.018	0.003	8.2e-11	0.0006
rs1570669	CYP24A1	G	A	0.34	0.018	0.003	9.1e-12	0.0006
rs17711722	VKORC1L1	T	C	0.47	0.015	0.003	8.2e-09	0.0004
rs1801725	CASR	T	G	0.15	0.071	0.004	8.9e-86	0.0051
rs2281558	PYGB	t	g	0.25	0.015	0.003	5.1e-06	0.0003
rs2885836	RARBTOP2B	a	g	0.24	0.012	0.003	5.4e-05	0.0002
rs4074995	RGS14/SLC34A1	a	g	0.28	0.013	0.003	4.6e-06	0.0003
rs7336933	DGKH/KIAA0564	G	A	0.85	0.022	0.004	9.1e-10	0.0005
rs7481584	CARS	G	A	0.7	0.018	0.003	1.2e-10	0.0005
rs780094	GCKR	T	C	0.42	0.017	0.003	1.3e-10	0.0006
rs9447004	CD109	a	g	0.48	0.012	0.003	3.3e-06	0.0003
SNP, single-nucleotide polymorphism; EA, effect allele; NEA, non-effect allele; EAF, effect allele frequency; SE, standard error; Beta, the regression coefficient based on the effect allele

## Sheet: supplementary Table 2
supplementary Table 2: characteristics of 208 SNPs associated with serum calcium levels in the replication stage
SNP	Position	Effect Allele	EAF	Beta	SE	P-value	INFOscore
rs61766352	1086179	C	0.2787	-0.002376	0.0002565	2.8e-22	0.963922
rs36086195	16510894	T	0.5791	0.001839	0.0002291	1.1e-15	0.996606
rs12132412	21820042	G	0.3906	0.002386	0.0002337	1.7e-20	0.978882
rs1184556173	23747996	G	0.7264	0.001864	0.0002571	1.5e-14	0.973588
rs111745074	39792369	T	0.2105	-0.001546	0.0002776	1.2e-08	0.999225
rs841572	43436051	A	0.4069	0.002805	0.0002307	1.6e-35	0.993747
rs112174050	51581471	T	0.02497	0.009962	0.0007328	1.7e-43	0.972946
rs148756772	68270398	C	0.03229	0.006967	0.0006552	4.1e-27	0.953719
rs1848837	78578550	G	0.2881	-0.001482	0.0002502	3.7e-10	0.995229
1:91544957_ACT_A	91544957	A	0.1389	-0.002026	0.0003485	2.4e-08	0.886017
rs629301	109818306	T	0.778	0.00158	0.000272	9.4e-10	1
1:112218092_TAAAAAAAACAAAAC_T	112218092	T	0.1624	0.001677	0.0003076	1e-08	0.995384
rs10737767	116830250	C	0.4161	0.001402	0.0002306	6.5e-10	0.987834
1:150878099_TC_T	150878099	T	0.2202	0.002145	0.000273	6.5e-16	0.998053
rs760077	155178782	T	0.6011	-0.002513	0.0002307	1.5e-26	1
1:178502207_GTA_G	178502207	G	0.3434	-0.001531	0.0002389	4.8e-11	0.995427
rs1434282	199010721	T	0.725	0.002059	0.0002543	9.2e-17	0.989815
rs4506486	200453320	T	0.6019	0.001539	0.0002312	3.5e-11	0.996444
rs1497826	217471419	G	0.3736	0.001792	0.0002351	2.8e-15	0.984554
rs3011	220085453	C	0.3689	-0.001904	0.0002353	2.7e-16	0.989628
rs6667260	226923938	C	0.4579	-0.0016	0.0002269	1e-13	1
2:9032564_CCATT_C	9032564	C	0.02193	0.007157	0.000789	5.3e-20	0.952076
rs34636567	25508812	TA	0.5224	-0.001481	0.0002302	2.5e-10	0.960841
rs1260326	27730940	C	0.6051	-0.004453	0.0002309	4.3e-87	1
rs12467820	37572806	T	0.4936	0.001244	0.0002266	2.7e-09	0.997426
rs10193807	39601264	C	0.8402	0.001816	0.0003098	5.8e-09	0.990732
rs6545412	54727795	T	0.1538	0.002016	0.0003164	1.5e-10	0.979506
rs148785604	61366095	TTTCCTTCC	0.5615	-0.002601	0.0002282	5.9e-31	0.993168
rs12468920	66197123	G	0.307	0.001388	0.0002464	2.2e-08	0.985764
rs10647217	85453713	TCTC	0.6138	0.001232	0.0002359	2.3e-08	0.967938
rs547408441	89864905	A	0.04357	-0.004401	0.0006791	9.3e-12	0.663365
rs111712978	91928755	A	0.04736	-0.004198	0.0006374	1.7e-11	0.691832
rs6576983	97454650	G	0.3919	-0.003502	0.0002315	2.3e-53	1
rs1448208	112263474	T	0.3358	-0.001389	0.0002415	5.1e-09	0.978167
rs895418	114018320	T	0.4693	0.002143	0.0002275	2.4e-21	0.990836
rs11673819	121070729	T	0.7035	-0.002192	0.0002485	8.4e-19	0.989342
rs13389219	165528876	T	0.3928	-0.00139	0.0002313	1.3e-10	0.999668
rs12613807	191343763	C	0.4449	0.001483	0.0002275	4.3e-11	1
rs7559013	213735555	C	0.1295	0.002221	0.0003373	8.7e-11	0.994244
rs838717	234296444	A	0.5667	-0.003746	0.0002285	1e-60	0.995463
rs10197122	240285317	T	0.0721	0.002422	0.0004388	1.4e-08	0.989078
rs60624480	242297118	A	0.3596	-0.002183	0.0002355	1.9e-21	0.999284
rs35154162	4629789	T	0.7695	-0.00191	0.0002681	1.9e-14	0.9941
rs1801282	12393125	G	0.1197	-0.00332	0.0003469	2.2e-22	1
rs11709284	52559705	A	0.5551	0.001386	0.0002271	3.6e-10	0.999167
rs12485738	56865776	G	0.629	-0.001704	0.0002335	3e-13	1
rs531500623	101306098	AAG	0.3262	-0.001398	0.0002418	9.2e-09	0.987113
rs16853573	107233412	C	0.07673	0.004122	0.0004299	7.4e-22	0.967897
rs2271494	113300183	T	0.4164	0.001836	0.0002293	8.7e-17	0.996518
rs73186030	122013465	C	0.869623	-0.0176658	0.000335171	0	0.995978
rs28519617	135874930	G	0.2703	0.002542	0.0002555	9.6e-24	0.988605
rs3773912	152180137	T	0.463	-0.001284	0.0002267	1e-08	0.99302
rs13322435	156795468	G	0.4039	0.001779	0.0002313	1.9e-15	0.989521
rs2593813	186332571	A	0.6342	0.003279	0.0002344	5.7e-47	0.993853
rs13108218	3443931	G	0.6157	-0.003487	0.0002348	3.1e-51	0.98165
rs372867519	27001674	D	0.2722	-0.002003	0.0002581	1.6e-15	0.970681
rs7688574	38533499	T	0.3707	0.001386	0.0002348	3.1e-09	0.995798
rs6841258	40565426	T	0.1678	-0.003692	0.0003026	9e-36	1
rs4864709	53879085	C	0.3711	0.001293	0.0002347	2.5e-08	1
rs13111128	56444321	A	0.3031	-0.001299	0.0002492	6.8e-09	0.976552
4:75945702_TCC_TC	75945702	TC	0.06544	-0.002584	0.0004601	2.2e-08	0.982898
rs13107325	103188709	T	0.0758	-0.006227	0.0004283	2.5e-48	1
rs2713844	106287354	A	0.7632	-0.00165	0.0002668	3.2e-10	0.998065
rs2388993	115379445	G	0.5869	-0.001311	0.0002303	3.7e-09	0.998831
rs4320103	170910322	G	0.03895	0.00452	0.0005913	2.8e-13	0.972779
rs35841312	72235092	GA	0.3189	0.001835	0.0002448	1.5e-15	0.983735
rs10942734	74595194	C	0.4284	0.001531	0.0002294	2.2e-11	0.995173
rs6897362	76110217	A	0.5261	-0.001326	0.0002268	2.1e-08	0.998696
rs251391	127538116	T	0.7453	0.001483	0.0002613	4.5e-09	0.986917
5:131121243_CA_C	131121243	C	0.8669	0.002008	0.0003348	1.5e-09	0.990767
rs12519940	133904597	T	0.2785	-0.002307	0.0002545	3.6e-20	0.984318
rs6556313	176792491	G	0.3318	0.001649	0.0002409	1.3e-12	0.995789
6:26025437_AT_A	26025437	A	0.5675	-0.001406	0.0002313	2.4e-10	0.974657
rs71548342	28486674	GCA	0.1743	-0.002227	0.0003193	2.7e-12	0.872306
rs7742369	34165721	G	0.1748	0.003858	0.0002981	2e-37	1
rs1214761	43354431	G	0.6787	-0.00133	0.0002427	1.6e-08	0.999518
rs4263551	74486371	C	0.5165	-0.003464	0.0002267	1.6e-53	0.9994
rs4946137	116418112	A	0.4015	0.001687	0.0002315	3.6e-14	0.998292
rs9388399	125333797	C	0.3113	-0.002087	0.0002454	4.1e-18	0.995797
rs7756870	130373648	G	0.6886	-0.002046	0.000245	3.3e-18	0.996568
rs1763519	134518919	C	0.6065	-0.002531	0.0002322	3.1e-29	0.998017
rs2327774	137275839	C	0.3792	-0.001815	0.0002381	2e-14	0.958875
rs3857708	16140077	A	0.2998	0.001881	0.000249	4.9e-14	0.988455
rs4718271	65212402	C	0.4502	0.002856	0.0002279	5.5e-38	0.996128
rs7786368	77500734	C	0.4169	-0.0019	0.00023	1.9e-16	0.999052
rs5745687	81359051	T	0.06607	0.002584	0.0004565	1e-08	1
7:92258733_AAG_A	92258733	A	0.2671	-0.002034	0.0002566	4.4e-16	0.99526
rs511220	105314015	A	0.4081	0.001341	0.0002424	9.7e-09	0.899524
rs2283038	106835410	T	0.2367	-0.002077	0.0002678	7.7e-15	0.992137
rs34372369	143092269	A	0.05172	0.003306	0.0005119	4.1e-11	1
7:150502468_AT_A	150502468	A	0.1106	0.003132	0.000362	1.2e-18	0.991446
rs4240624	9184231	A	0.9094	0.005811	0.0003957	1e-49	0.999165
rs62493995	21946301	G	0.2876	-0.001932	0.0002593	1e-13	0.927084
rs36104352	23377604	C	0.1205	0.002472	0.000348	2.4e-12	1
rs9657190	38295928	G	0.2464	0.001851	0.0002629	3.9e-12	0.996915
rs111291669	63946542	TTA	0.3044	-0.001497	0.0002488	1.2e-08	0.982279
rs74677734	72528849	A	0.04885	0.003259	0.0005262	4.6e-10	1
rs6983263	98835226	C	0.4744	-0.001321	0.0002288	6e-09	0.983778
rs3133528	101727388	C	0.181	0.001792	0.0003342	2.9e-08	0.792492
rs6993770	106581528	T	0.2871	-0.001879	0.0002503	4e-15	1
rs28601761	126500031	G	0.419	-0.001306	0.0002324	9.3e-10	0.973857
rs62522556	145005450	C	0.3987	0.001577	0.000232	1.9e-11	0.996321
rs4740965	903461	A	0.7668	-0.002325	0.0002727	5.3e-18	0.96222
rs77798356	4762052	G	0.1217	0.00211	0.0003565	5.1e-10	0.942352
rs11144001	71467135	T	0.4715	-0.00216	0.0002281	3.1e-22	0.990852
rs148349564	77466700	C	0.0804	-0.003382	0.0004202	8.3e-17	0.98273
rs4744854	80498559	C	0.6273	-0.002734	0.0002349	1.9e-32	0.99182
rs12337706	97523154	G	0.06085	-0.005103	0.0004742	8.2e-29	0.999036
rs10819178	129294976	G	0.6378	0.003035	0.0002375	2.4e-39	0.981918
rs13283282	131465481	G	0.146	-0.001994	0.0003211	2e-10	1
rs9411378	136145425	A	0.222	-0.001617	0.0002843	1.4e-08	0.91984
9:140358581_C_T	140358581	T	0.07518	0.002522	0.000438	2e-08	0.963691
rs498490	8118677	T	0.1661	-0.002636	0.0003052	8.8e-19	0.995632
10:9329035_AT_A	9329035	A	0.3259	-0.004779	0.0002475	1.2e-83	0.952875
rs3011642	22394843	T	0.2422	0.001886	0.0002649	1.1e-12	0.993735
rs2377965	50510522	G	0.5284	-0.001871	0.000227	1.2e-16	0.996384
rs1262217	65483262	A	0.8256	0.001964	0.0002984	8.5e-12	1
rs5786388	80999929	CA	0.578	0.002082	0.0002315	9.9e-20	0.977379
rs9420589	94450233	T	0.4345	0.001641	0.0002289	4.1e-13	0.995257
rs2274224	96039597	C	0.4346	-0.001703	0.0002285	2.7e-13	1
rs2296436	100179851	C	0.08461	-0.002759	0.000407	8.7e-12	1
rs2419886	115841641	T	0.2555	-0.001604	0.000261	1.9e-10	0.989738
rs546082321	120980336	CA	0.4009	-0.001373	0.0002487	3.4e-08	0.860137
11:3006027_ACAG_A	3006027	A	0.3054	-0.002431	0.0002477	6.6e-24	0.985306
rs7947953	10684060	G	0.6123	0.001311	0.0002323	1.2e-08	0.995677
rs11511848	13505549	T	0.6261	0.002855	0.0002342	1.7e-33	0.997559
rs373709809	33791400	G	0.3355	-0.001404	0.0002418	2.1e-09	0.983497
rs12363232	47623890	T	0.3491	-0.001991	0.000238	3.5e-18	1
rs2298615	65352062	T	0.2324	-0.00178	0.0002685	4.9e-12	1
rs36225067	69453985	C	0.02615	0.005728	0.0007218	9.1e-15	0.959673
rs7115200	71752160	G	0.4384	-0.001457	0.0002285	6.5e-11	1
rs302650	87901236	A	0.4329	-0.001847	0.0002285	3.4e-16	0.998205
rs561830	119043745	T	0.2518	-0.00216	0.0002617	5.1e-16	0.991891
rs11218721	122504717	A	0.3894	0.001554	0.0002337	1.3e-12	0.982521
rs7928577	126227723	T	0.07379	-0.005488	0.0004333	2.5e-37	0.997659
rs2855799	128737694	A	0.8116	-0.001643	0.0002906	1.1e-08	0.994485
rs117213754	4006794	A	0.01472	0.00825	0.0009405	3.8e-19	1
rs4763297	12889289	C	0.4323	0.001603	0.0002299	6.1e-12	0.989853
rs12369443	20582651	G	0.199	-0.001637	0.0002857	3e-09	0.989171
rs12320328	25408464	G	0.08462	-0.002646	0.0004081	3.4e-11	0.99468
rs79295634	47180008	G	0.06783	0.002446	0.0004511	2.7e-08	0.993588
rs199785243	49106360	CT	0.3251	-0.002447	0.0002426	1.7e-25	0.995975
rs6580981	54723028	A	0.4584	-0.00176	0.0002287	4.5e-14	0.988718
rs11172256	57976118	G	0.2558	-0.00192	0.0002603	1.9e-13	0.995783
12:90166745_GTAGA_G	90166745	G	0.7739	-0.002422	0.0002764	5.9e-19	0.958548
12:110749537_TA_T	110749537	T	0.3492	-0.001488	0.0002458	4e-10	0.934599
rs17884869	123519112	A	0.02463	-0.009579	0.0007304	8e-39	1
rs573849602	31035467	GA	0.2634	-0.001557	0.0002619	3.3e-09	0.967043
rs7319447	42551508	G	0.1513	-0.003277	0.0003162	2e-25	0.99862
rs78844280	50349898	A	0.02206	-0.004317	0.0007712	1.7e-08	1
rs12583851	110504964	C	0.7503	-0.002021	0.000262	6.4e-15	0.998352
rs8011945	21871999	G	0.9093	0.002638	0.0003955	9e-11	0.998416
rs11625026	24869746	T	0.3309	0.001541	0.000244	1.1e-09	0.972228
rs17718872	51000770	T	0.1445	0.001733	0.0003234	1.1e-08	0.997609
rs35852840	64595763	A	0.05802	0.002627	0.0004882	6.9e-09	0.986792
rs7144433	90850229	T	0.8923	-0.002755	0.0003665	1.2e-14	0.996291
rs17127600	92279983	G	0.171	-0.00233	0.0003027	7.8e-14	0.988463
rs28929474	94844947	T	0.01967	0.01164	0.0008173	1.7e-46	1
rs75153054	105968585	C	0.2474	-0.001828	0.0002706	2e-11	0.946817
rs35056049	40327793	C	0.7133	-0.001501	0.0002512	4.4e-10	1
rs147233090	44028047	T	0.02481	0.008869	0.0007339	1.1e-33	0.985182
rs11632520	49358308	T	0.1692	-0.002245	0.0003033	1e-13	0.994254
rs12911748	51493568	T	0.5221	-0.001535	0.0002291	1.3e-12	0.980632
rs55754498	60883394	T	0.05317	-0.003008	0.000507	2e-08	0.996853
rs11071896	66821250	G	0.25	0.001657	0.0002618	1e-09	1
rs34066945	69612053	T	0.358	-0.002096	0.0002369	1.4e-19	0.993624
rs12148513	75222225	T	0.3792	0.001276	0.0002357	1.7e-08	0.980049
rs11629876	96666402	T	0.331	-0.001408	0.000241	3.7e-09	0.999393
rs2745205	1844226	G	0.6981	-0.001306	0.0002475	4.1e-08	0.996899
rs41278174	16259596	A	0.02739	0.004561	0.0006946	1e-10	1
rs16945716	47980267	C	0.04904	-0.00359	0.0005266	5.9e-12	0.991843
rs12922549	54451747	T	0.2378	-0.00225	0.0002722	6.5e-17	0.959158
rs1858800	73024276	T	0.3453	0.002785	0.0002399	4.9e-33	0.984948
rs35610022	81586901	T	0.5206	0.001374	0.0002283	1.2e-09	0.98829
rs12918968	88520452	C	0.4384	-0.002643	0.0002288	1.9e-32	0.993662
rs34422500	89703797	T	0.1304	0.002444	0.0003467	7.1e-14	0.945914
rs11078597	1618363	C	0.1864	0.004854	0.0002912	2.5e-64	1
17:6614859_TTTTGTGTGTGTG_T	6614859	T	0.1398	0.002457	0.000341	2e-13	0.916928
rs12600694	18091019	A	0.1998	0.001871	0.0002833	4.1e-11	0.999593
rs66634575	27499881	T	0.1831	0.001721	0.0002939	3.6e-09	0.993411
rs36030405	37513075	AT	0.2349	0.002508	0.0002737	2.9e-21	0.95251
rs5033	42326258	T	0.6999	-0.001606	0.0002495	6e-11	0.980931
rs7221118	47907641	C	0.2142	-0.001846	0.0002773	3.4e-11	0.992488
rs9910998	55292765	A	0.07198	0.003908	0.0004403	2e-18	0.992118
rs2270114	59478776	C	0.7336	-0.002299	0.0002567	9.2e-20	0.997526
rs77542162	67081278	G	0.02267	-0.008596	0.0007621	3.1e-31	1
rs10852764	73503489	C	0.9034	0.002144	0.0003836	2.6e-08	0.998444
rs689049	57168498	C	0.5811	0.001359	0.0002315	6.8e-09	0.984176
rs55722786	60206800	T	0.2847	0.001411	0.0002526	7.7e-09	0.989269
rs190424317	3094215	G	0.1368	-0.005693	0.0003685	6.8e-54	0.80207
rs7252372	14172896	C	0.4429	0.001276	0.0002318	9.1e-09	0.971156
rs143333049	19800289	G	0.04016	0.004958	0.0005947	5.3e-16	0.936316
rs1672991	35556659	G	0.9336	0.006755	0.0004552	9.2e-52	0.995622
rs142888784	38810744	G	0.02256	-0.008762	0.0008414	7.9e-27	0.818477
rs7248167	43960114	C	0.217	-0.001568	0.0002765	8.3e-09	0.983394
rs73036517	45744842	G	0.2596	-0.001455	0.0002598	1.9e-08	0.991015
19:50049641_GT_G	50049641	G	0.2506	-0.003007	0.0002653	2.5e-29	0.970816
rs12983362	52153000	G	0.2647	0.002122	0.0002632	2.3e-15	0.948015
rs73078112	5547384	T	0.02722	0.004687	0.0006998	1.3e-11	0.984385
20:33404922_TCA_T	33404922	T	0.1866	-0.001665	0.0002926	3.1e-09	0.986813
rs3091842	39344272	A	0.04416	0.008099	0.0005697	2.4e-47	0.934223
rs3787267	45626851	T	0.6532	-0.001364	0.000241	1.2e-08	0.973764
rs35870583	52735238	GT	0.1873	-0.005671	0.0003006	3.4e-82	0.937033
rs185799410	57466093	T	0.02602	-0.00399	0.0007238	2.4e-08	0.966718
rs928760	35890958	T	0.3027	-0.001714	0.0002475	3.7e-12	0.99857
rs219781	37832621	T	0.2632	0.001459	0.0002576	1.4e-08	0.996786
rs5760495	25000461	T	0.3566	0.00156	0.0002389	1.3e-11	0.985639
rs28908470	43116277	T	0.3232	0.001423	0.0002431	1.6e-09	0.996558
SNP, single-nucleotide polymorphism; EA, effect allele; NEA, non-effect allele; EAF, effect allele frequency; SE, standard error; Beta, the regression coefficient based on the effect allele

## Sheet: supplementary Table 3
supplementary Table 3: summary statistics of 166 SNPs for the MR analysis in the replication stage
serum calcium							AD
SNP	Position	Effect Allele	EAF	Beta	SE	P-value	Chromosome	Position	MarkerName	Effect_allele	Non_Effect_allele	Beta	SE	Pvalue
rs61766352	1086179	C	0.2787	-0.002376	0.0002565	2.8e-22	1	1086179	rs61766352	T	C	0.0625	0.0212	0.003214
rs629301	109818306	T	0.778	0.00158	0.000272	9.4e-10	1	109818306	rs629301	T	G	0.0083	0.0171	0.6277
rs10737767	116830250	C	0.4161	0.001402	0.0002306	6.5e-10	1	116830250	rs10737767	T	C	-0.0158	0.0144	0.2715
rs760077	155178782	T	0.6011	-0.002513	0.0002307	1.5e-26	1	155178782	rs760077	A	T	0.0129	0.0149	0.3876
rs36086195	16510894	T	0.5791	0.001839	0.0002291	1.1e-15	1	16510894	rs36086195	T	C	0.0059	0.0146	0.6838
rs1434282	199010721	T	0.725	0.002059	0.0002543	9.2e-17	1	199010721	rs1434282	T	C	-0.0047	0.016	0.7677
rs4506486	200453320	T	0.6019	0.001539	0.0002312	3.5e-11	1	200453320	rs4506486	T	C	-0.0101	0.0148	0.4954
rs1497826	217471419	G	0.3736	0.001792	0.0002351	2.8e-15	1	217471419	rs1497826	C	G	0.0149	0.0147	0.3102
rs12132412	21820042	G	0.3906	0.002386	0.0002337	1.7e-20	1	21820042	rs12132412	A	G	-0.0112	0.0159	0.4823
rs3011	220085453	C	0.3689	-0.001904	0.0002353	2.7e-16	1	220085453	rs3011	C	G	-0.0128	0.0149	0.3908
rs6667260	226923938	C	0.4579	-0.0016	0.0002269	1e-13	1	226923938	rs6667260	A	C	-0.0101	0.0142	0.4776
rs111745074	39792369	T	0.2105	-0.001546	0.0002776	1.2e-08	1	39792369	rs111745074	A	T	-0.0248	0.0177	0.1616
rs841572	43436051	A	0.4069	0.002805	0.0002307	1.6e-35	1	43436051	rs841572	A	G	-0.009	0.0143	0.5287
rs112174050	51581471	T	0.02497	0.009962	0.0007328	1.7e-43	1	51581471	rs112174050	T	C	-0.0568	0.0569	0.3185
rs148756772	68270398	C	0.03229	0.006967	0.0006552	4.1e-27	1	68270398	rs148756772	C	G	0.01	0.051	0.8443
rs1848837	78578550	G	0.2881	-0.001482	0.0002502	3.7e-10	1	78578550	rs1848837	A	G	0.0298	0.0157	0.05754
rs1448208	112263474	T	0.3358	-0.001389	0.0002415	5.1e-09	2	112263474	rs1448208	T	C	-0.0057	0.0213	0.7886
rs895418	114018320	T	0.4693	0.002143	0.0002275	2.4e-21	2	114018320	rs895418	T	C	-0.0032	0.0145	0.8274
rs11673819	121070729	T	0.7035	-0.002192	0.0002485	8.4e-19	2	121070729	rs11673819	T	C	-0.0152	0.016	0.3401
rs13389219	165528876	T	0.3928	-0.00139	0.0002313	1.3e-10	2	165528876	rs13389219	T	C	-0.0201	0.0145	0.167
rs12613807	191343763	C	0.4449	0.001483	0.0002275	4.3e-11	2	191343763	rs12613807	T	C	0.0075	0.0143	0.6004
rs7559013	213735555	C	0.1295	0.002221	0.0003373	8.7e-11	2	213735555	rs7559013	A	C	0.0133	0.0213	0.5323
rs838717	234296444	A	0.5667	-0.003746	0.0002285	1e-60	2	234296444	rs838717	A	G	0.0039	0.0144	0.788
rs10197122	240285317	T	0.0721	0.002422	0.0004388	1.4e-08	2	240285317	rs10197122	T	C	0.0214	0.0264	0.4163
rs60624480	242297118	A	0.3596	-0.002183	0.0002355	1.9e-21	2	242297118	rs60624480	A	G	-0.0011	0.0149	0.9412
rs1260326	27730940	C	0.6051	-0.004453	0.0002309	4.3e-87	2	27730940	rs1260326	T	C	0.0147	0.0145	0.3099
rs10193807	39601264	C	0.8402	0.001816	0.0003098	5.8e-09	2	39601264	rs10193807	T	C	-0.0163	0.0193	0.3992
rs6545412	54727795	T	0.1538	0.002016	0.0003164	1.5e-10	2	54727795	rs6545412	A	T	-0.0032	0.0202	0.8733
rs12468920	66197123	G	0.307	0.001388	0.0002464	2.2e-08	2	66197123	rs12468920	A	G	0.014	0.0156	0.3704
rs6576983	97454650	G	0.3919	-0.003502	0.0002315	2.3e-53	2	97454650	rs6576983	T	G	-0.0029	0.0147	0.8446
rs16853573	107233412	C	0.07673	0.004122	0.0004299	7.4e-22	3	107233412	rs16853573	T	C	0.0248	0.0255	0.332
rs2271494	113300183	T	0.4164	0.001836	0.0002293	8.7e-17	3	113300183	rs2271494	A	T	-0.0078	0.0145	0.588
rs73186030	122013465	C	0.869623	-0.0176658	0.000335171	0	3	122013465	rs73186030	T	C	-0.0345	0.0204	0.09103
rs1801282	12393125	G	0.1197	-0.00332	0.0003469	2.2e-22	3	12393125	rs1801282	C	G	0.0267	0.022	0.2236
rs28519617	135874930	G	0.2703	0.002542	0.0002555	9.6e-24	3	135874930	rs28519617	T	G	-0.0072	0.0161	0.653
rs3773912	152180137	T	0.463	-0.001284	0.0002267	1e-08	3	152180137	rs3773912	T	C	0.0277	0.0143	0.05329
rs13322435	156795468	G	0.4039	0.001779	0.0002313	1.9e-15	3	156795468	rs13322435	A	G	-0.0158	0.0149	0.2873
rs2593813	186332571	A	0.6342	0.003279	0.0002344	5.7e-47	3	186332571	rs2593813	A	G	0.0146	0.0152	0.3376
rs35154162	4629789	T	0.7695	-0.00191	0.0002681	1.9e-14	3	4629789	rs35154162	T	C	-0.0188	0.0168	0.2639
rs11709284	52559705	A	0.5551	0.001386	0.0002271	3.6e-10	3	52559705	rs11709284	A	G	0.008	0.0144	0.5788
rs12485738	56865776	G	0.629	-0.001704	0.0002335	3e-13	3	56865776	rs12485738	A	G	0.0072	0.0149	0.6287
rs13107325	103188709	T	0.0758	-0.006227	0.0004283	2.5e-48	4	103188709	rs13107325	T	C	0.0202	0.0273	0.4607
rs2713844	106287354	A	0.7632	-0.00165	0.0002668	3.2e-10	4	106287354	rs2713844	A	G	0.0001	0.0166	0.9949
rs2388993	115379445	G	0.5869	-0.001311	0.0002303	3.7e-09	4	115379445	rs2388993	T	G	0.0118	0.0145	0.4133
rs4320103	170910322	G	0.03895	0.00452	0.0005913	2.8e-13	4	170910322	rs4320103	A	G	0.009	0.0355	0.8006
rs13108218	3443931	G	0.6157	-0.003487	0.0002348	3.1e-51	4	3443931	rs13108218	A	G	-0.0159	0.0155	0.3059
rs7688574	38533499	T	0.3707	0.001386	0.0002348	3.1e-09	4	38533499	rs7688574	T	C	0.0015	0.0153	0.9224
rs6841258	40565426	T	0.1678	-0.003692	0.0003026	9e-36	4	40565426	rs6841258	T	C	-0.0254	0.0195	0.1934
rs4864709	53879085	C	0.3711	0.001293	0.0002347	2.5e-08	4	53879085	rs4864709	T	C	-0.0087	0.0152	0.5651
rs13111128	56444321	A	0.3031	-0.001299	0.0002492	6.8e-09	4	56444321	rs13111128	A	G	0.0042	0.0155	0.7858
rs251391	127538116	T	0.7453	0.001483	0.0002613	4.5e-09	5	127538116	rs251391	T	C	-0.0041	0.0167	0.8053
rs12519940	133904597	T	0.2785	-0.002307	0.0002545	3.6e-20	5	133904597	rs12519940	T	C	-0.0383	0.0157	0.01497
rs6556313	176792491	G	0.3318	0.001649	0.0002409	1.3e-12	5	176792491	rs6556313	A	G	0.0171	0.0157	0.2769
rs10942734	74595194	C	0.4284	0.001531	0.0002294	2.2e-11	5	74595194	rs10942734	A	C	0.001	0.0145	0.9472
rs6897362	76110217	A	0.5261	-0.001326	0.0002268	2.1e-08	5	76110217	rs6897362	A	G	-0.01	0.0143	0.4832
rs4946137	116418112	A	0.4015	0.001687	0.0002315	3.6e-14	6	116418112	rs4946137	A	G	-0.0282	0.0144	0.05087
rs9388399	125333797	C	0.3113	-0.002087	0.0002454	4.1e-18	6	125333797	rs9388399	T	C	-0.0029	0.0156	0.8519
rs7756870	130373648	G	0.6886	-0.002046	0.000245	3.3e-18	6	130373648	rs7756870	C	G	-0.0103	0.0156	0.5105
rs1763519	134518919	C	0.6065	-0.002531	0.0002322	3.1e-29	6	134518919	rs1763519	C	G	0.0087	0.0149	0.5609
rs2327774	137275839	C	0.3792	-0.001815	0.0002381	2e-14	6	137275839	rs2327774	T	C	0.0107	0.0181	0.5544
rs7742369	34165721	G	0.1748	0.003858	0.0002981	2e-37	6	34165721	rs7742369	A	G	0.0249	0.0192	0.1952
rs1214761	43354431	G	0.6787	-0.00133	0.0002427	1.6e-08	6	43354431	rs1214761	A	G	0.003	0.0151	0.8443
rs4263551	74486371	C	0.5165	-0.003464	0.0002267	1.6e-53	6	74486371	rs4263551	T	C	0.0096	0.015	0.5203
rs511220	105314015	A	0.4081	0.001341	0.0002424	9.7e-09	7	105314015	rs511220	A	T	-0.0119	0.0177	0.5018
rs2283038	106835410	T	0.2367	-0.002077	0.0002678	7.7e-15	7	106835410	rs2283038	T	C	0.006	0.0165	0.718
rs34372369	143092269	A	0.05172	0.003306	0.0005119	4.1e-11	7	143092269	rs34372369	A	G	-0.0137	0.0341	0.6869
rs3857708	16140077	A	0.2998	0.001881	0.000249	4.9e-14	7	16140077	rs3857708	A	G	0.0031	0.0156	0.8406
rs4718271	65212402	C	0.4502	0.002856	0.0002279	5.5e-38	7	65212402	rs4718271	A	C	0.0164	0.0159	0.3018
rs7786368	77500734	C	0.4169	-0.0019	0.00023	1.9e-16	7	77500734	rs7786368	T	C	-0.0192	0.0144	0.1827
rs5745687	81359051	T	0.06607	0.002584	0.0004565	1e-08	7	81359051	rs5745687	T	C	0.0158	0.0281	0.5739
rs6993770	106581528	T	0.2871	-0.001879	0.0002503	4e-15	8	106581528	rs6993770	A	T	-0.0306	0.0158	0.05352
rs28601761	126500031	G	0.419	-0.001306	0.0002324	9.3e-10	8	126500031	rs28601761	C	G	-0.0087	0.0148	0.5549
rs62522556	145005450	C	0.3987	0.001577	0.000232	1.9e-11	8	145005450	rs62522556	T	C	-0.0236	0.0147	0.1081
rs62493995	21946301	G	0.2876	-0.001932	0.0002593	1e-13	8	21946301	rs62493995	T	G	0.001	0.0177	0.9561
rs36104352	23377604	C	0.1205	0.002472	0.000348	2.4e-12	8	23377604	rs36104352	A	C	0.0066	0.0238	0.7827
rs9657190	38295928	G	0.2464	0.001851	0.0002629	3.9e-12	8	38295928	rs9657190	A	G	0.0043	0.0172	0.8016
rs74677734	72528849	A	0.04885	0.003259	0.0005262	4.6e-10	8	72528849	rs74677734	A	G	0.003	0.0437	0.9462
rs4240624	9184231	A	0.9094	0.005811	0.0003957	1e-49	8	9184231	rs4240624	A	G	-0.0266	0.0256	0.2984
rs6983263	98835226	C	0.4744	-0.001321	0.0002288	6e-09	8	98835226	rs6983263	T	C	0.0108	0.0145	0.4542
rs10819178	129294976	G	0.6378	0.003035	0.0002375	2.4e-39	9	129294976	rs10819178	T	G	0.029	0.0151	0.0544
rs13283282	131465481	G	0.146	-0.001994	0.0003211	2e-10	9	131465481	rs13283282	C	G	0.0055	0.0248	0.824
rs9411378	136145425	A	0.222	-0.001617	0.0002843	1.4e-08	9	136145425	rs9411378	A	C	-0.0098	0.0173	0.5695
rs77798356	4762052	G	0.1217	0.00211	0.0003565	5.1e-10	9	4762052	rs77798356	C	G	-0.0194	0.0296	0.5111
rs11144001	71467135	T	0.4715	-0.00216	0.0002281	3.1e-22	9	71467135	rs11144001	T	C	0.01	0.0142	0.4828
rs148349564	77466700	C	0.0804	-0.003382	0.0004202	8.3e-17	9	77466700	rs148349564	T	C	-0.0114	0.0268	0.6695
rs4744854	80498559	C	0.6273	-0.002734	0.0002349	1.9e-32	9	80498559	rs4744854	C	G	0.0262	0.015	0.07948
rs4740965	903461	A	0.7668	-0.002325	0.0002727	5.3e-18	9	903461	rs4740965	A	G	0.0013	0.0188	0.9463
rs12337706	97523154	G	0.06085	-0.005103	0.0004742	8.2e-29	9	97523154	rs12337706	A	G	-0.0023	0.0301	0.9389
rs2296436	100179851	C	0.08461	-0.002759	0.000407	8.7e-12	10	100179851	rs2296436	T	C	-0.0322	0.0256	0.208
rs2419886	115841641	T	0.2555	-0.001604	0.000261	1.9e-10	10	115841641	rs2419886	T	C	0.003	0.0168	0.8604
rs3011642	22394843	T	0.2422	0.001886	0.0002649	1.1e-12	10	22394843	rs3011642	T	C	-0.0225	0.0169	0.1827
rs2377965	50510522	G	0.5284	-0.001871	0.000227	1.2e-16	10	50510522	rs2377965	T	G	0.0223	0.0143	0.1192
rs1262217	65483262	A	0.8256	0.001964	0.0002984	8.5e-12	10	65483262	rs1262217	A	G	0.0131	0.0189	0.4887
rs498490	8118677	T	0.1661	-0.002636	0.0003052	8.8e-19	10	8118677	rs498490	T	C	-0.0292	0.0188	0.1207
rs9420589	94450233	T	0.4345	0.001641	0.0002289	4.1e-13	10	94450233	rs9420589	T	G	0.014	0.0145	0.3362
rs2274224	96039597	C	0.4346	-0.001703	0.0002285	2.7e-13	10	96039597	rs2274224	C	G	-0.0046	0.0143	0.7484
rs7947953	10684060	G	0.6123	0.001311	0.0002323	1.2e-08	11	10684060	rs7947953	A	G	0.0166	0.0146	0.253
rs561830	119043745	T	0.2518	-0.00216	0.0002617	5.1e-16	11	119043745	rs561830	T	C	0.0337	0.0167	0.04396
rs11218721	122504717	A	0.3894	0.001554	0.0002337	1.3e-12	11	122504717	rs11218721	A	C	0.0331	0.0147	0.02412
rs7928577	126227723	T	0.07379	-0.005488	0.0004333	2.5e-37	11	126227723	rs7928577	T	G	0.0179	0.0281	0.5228
rs2855799	128737694	A	0.8116	-0.001643	0.0002906	1.1e-08	11	128737694	rs2855799	A	G	-0.0169	0.0184	0.358
rs11511848	13505549	T	0.6261	0.002855	0.0002342	1.7e-33	11	13505549	rs11511848	T	C	0.0069	0.0153	0.6499
rs12363232	47623890	T	0.3491	-0.001991	0.000238	3.5e-18	11	47623890	rs12363232	T	C	-0.0872	0.0151	7.689e-09
rs2298615	65352062	T	0.2324	-0.00178	0.0002685	4.9e-12	11	65352062	rs2298615	T	C	0.0313	0.0175	0.07404
rs36225067	69453985	C	0.02615	0.005728	0.0007218	9.1e-15	11	69453985	rs36225067	A	C	-0.0294	0.0503	0.5586
rs7115200	71752160	G	0.4384	-0.001457	0.0002285	6.5e-11	11	71752160	rs7115200	T	G	0.0284	0.0157	0.07015
rs302650	87901236	A	0.4329	-0.001847	0.0002285	3.4e-16	11	87901236	rs302650	A	G	-0.0049	0.0142	0.7291
rs17884869	123519112	A	0.02463	-0.009579	0.0007304	8e-39	12	123519112	rs17884869	A	G	-0.0171	0.068	0.8016
rs4763297	12889289	C	0.4323	0.001603	0.0002299	6.1e-12	12	12889289	rs4763297	A	C	0.0227	0.0153	0.1382
rs12369443	20582651	G	0.199	-0.001637	0.0002857	3e-09	12	20582651	rs12369443	A	G	-0.0324	0.0181	0.07431
rs12320328	25408464	G	0.08462	-0.002646	0.0004081	3.4e-11	12	25408464	rs12320328	A	G	0.018	0.0272	0.507
rs117213754	4006794	A	0.01472	0.00825	0.0009405	3.8e-19	12	4006794	rs117213754	A	G	0.0528	0.0639	0.4087
rs79295634	47180008	G	0.06783	0.002446	0.0004511	2.7e-08	12	47180008	rs79295634	A	G	0.0079	0.0278	0.7755
rs6580981	54723028	A	0.4584	-0.00176	0.0002287	4.5e-14	12	54723028	rs6580981	A	G	-0.0136	0.0144	0.3446
rs11172256	57976118	G	0.2558	-0.00192	0.0002603	1.9e-13	12	57976118	rs11172256	A	G	0.0008	0.0168	0.9603
rs12583851	110504964	C	0.7503	-0.002021	0.000262	6.4e-15	13	110504964	rs12583851	T	C	-0.0004	0.0162	0.9781
rs7319447	42551508	G	0.1513	-0.003277	0.0003162	2e-25	13	42551508	rs7319447	A	G	-0.0123	0.0204	0.5469
rs78844280	50349898	A	0.02206	-0.004317	0.0007712	1.7e-08	13	50349898	rs78844280	A	G	-0.0423	0.0489	0.3866
rs8011945	21871999	G	0.9093	0.002638	0.0003955	9e-11	14	21871999	rs8011945	T	G	-0.0171	0.0249	0.4906
rs11625026	24869746	T	0.3309	0.001541	0.000244	1.1e-09	14	24869746	rs11625026	T	C	-0.0197	0.0182	0.2796
rs17718872	51000770	T	0.1445	0.001733	0.0003234	1.1e-08	14	51000770	rs17718872	T	C	0.0078	0.0199	0.6966
rs35852840	64595763	A	0.05802	0.002627	0.0004882	6.9e-09	14	64595763	rs35852840	A	C	0.0103	0.0328	0.7529
rs7144433	90850229	T	0.8923	-0.002755	0.0003665	1.2e-14	14	90850229	rs7144433	T	C	-0.0187	0.0223	0.4002
rs17127600	92279983	G	0.171	-0.00233	0.0003027	7.8e-14	14	92279983	rs17127600	T	G	-0.0307	0.0196	0.1175
rs28929474	94844947	T	0.01967	0.01164	0.0008173	1.7e-46	14	94844947	rs28929474	T	C	-0.0678	0.0562	0.2274
rs147233090	44028047	T	0.02481	0.008869	0.0007339	1.1e-33	15	44028047	rs147233090	T	C	0.0219	0.0395	0.5795
rs11632520	49358308	T	0.1692	-0.002245	0.0003033	1e-13	15	49358308	rs11632520	T	C	-0.0128	0.0189	0.4969
rs12911748	51493568	T	0.5221	-0.001535	0.0002291	1.3e-12	15	51493568	rs12911748	T	C	0.017	0.0146	0.2427
rs55754498	60883394	T	0.05317	-0.003008	0.000507	2e-08	15	60883394	rs55754498	T	C	-0.0134	0.0361	0.7101
rs11071896	66821250	G	0.25	0.001657	0.0002618	1e-09	15	66821250	rs11071896	A	G	-0.0018	0.0162	0.9096
rs34066945	69612053	T	0.358	-0.002096	0.0002369	1.4e-19	15	69612053	rs34066945	T	C	-0.0032	0.015	0.8335
rs12148513	75222225	T	0.3792	0.001276	0.0002357	1.7e-08	15	75222225	rs12148513	T	C	0.0088	0.0157	0.5771
rs11629876	96666402	T	0.331	-0.001408	0.000241	3.7e-09	15	96666402	rs11629876	T	C	0.0027	0.0154	0.8592
rs41278174	16259596	A	0.02739	0.004561	0.0006946	1e-10	16	16259596	rs41278174	A	G	0.0854	0.0569	0.1334
rs2745205	1844226	G	0.6981	-0.001306	0.0002475	4.1e-08	16	1844226	rs2745205	C	G	-0.0035	0.016	0.828
rs16945716	47980267	C	0.04904	-0.00359	0.0005266	5.9e-12	16	47980267	rs16945716	T	C	0.0051	0.0346	0.8822
rs12922549	54451747	T	0.2378	-0.00225	0.0002722	6.5e-17	16	54451747	rs12922549	T	C	0.0308	0.017	0.07061
rs1858800	73024276	T	0.3453	0.002785	0.0002399	4.9e-33	16	73024276	rs1858800	T	C	0.031	0.0149	0.03761
rs35610022	81586901	T	0.5206	0.001374	0.0002283	1.2e-09	16	81586901	rs35610022	T	C	0.0093	0.0145	0.5186
rs12918968	88520452	C	0.4384	-0.002643	0.0002288	1.9e-32	16	88520452	rs12918968	A	C	0.0049	0.015	0.7421
rs34422500	89703797	T	0.1304	0.002444	0.0003467	7.1e-14	16	89703797	rs34422500	T	C	-0.0162	0.0236	0.4943
rs11078597	1618363	C	0.1864	0.004854	0.0002912	2.5e-64	17	1618363	rs11078597	T	C	-0.0415	0.0207	0.04504
rs12600694	18091019	A	0.1998	0.001871	0.0002833	4.1e-11	17	18091019	rs12600694	A	G	-0.0099	0.0173	0.5663
rs66634575	27499881	T	0.1831	0.001721	0.0002939	3.6e-09	17	27499881	rs66634575	T	C	0.0081	0.0186	0.664
rs5033	42326258	T	0.6999	-0.001606	0.0002495	6e-11	17	42326258	rs5033	T	C	0.004	0.0157	0.8005
rs7221118	47907641	C	0.2142	-0.001846	0.0002773	3.4e-11	17	47907641	rs7221118	T	C	-0.013	0.0175	0.4569
rs9910998	55292765	A	0.07198	0.003908	0.0004403	2e-18	17	55292765	rs9910998	A	C	-0.0041	0.0264	0.8758
rs2270114	59478776	C	0.7336	-0.002299	0.0002567	9.2e-20	17	59478776	rs2270114	C	G	-0.0048	0.0167	0.7741
rs77542162	67081278	G	0.02267	-0.008596	0.0007621	3.1e-31	17	67081278	rs77542162	A	G	-0.0298	0.0516	0.5644
rs10852764	73503489	C	0.9034	0.002144	0.0003836	2.6e-08	17	73503489	rs10852764	C	G	0.0075	0.0237	0.7523
rs689049	57168498	C	0.5811	0.001359	0.0002315	6.8e-09	18	57168498	rs689049	T	C	0.0204	0.0147	0.165
rs55722786	60206800	T	0.2847	0.001411	0.0002526	7.7e-09	18	60206800	rs55722786	T	G	0.0162	0.0162	0.3165
rs7252372	14172896	C	0.4429	0.001276	0.0002318	9.1e-09	19	14172896	rs7252372	C	G	0.0201	0.0188	0.2861
rs143333049	19800289	G	0.04016	0.004958	0.0005947	5.3e-16	19	19800289	rs143333049	A	G	-0.1164	0.0489	0.01731
rs190424317	3094215	G	0.1368	-0.005693	0.0003685	6.8e-54	19	3094215	rs190424317	C	G	-0.0317	0.0296	0.2843
rs1672991	35556659	G	0.9336	0.006755	0.0004552	9.2e-52	19	35556659	rs1672991	A	G	-0.0262	0.0297	0.3782
rs142888784	38810744	G	0.02256	-0.008762	0.0008414	7.9e-27	19	38810744	rs142888784	C	G	-0.0546	0.0497	0.2719
rs7248167	43960114	C	0.217	-0.001568	0.0002765	8.3e-09	19	43960114	rs7248167	A	C	-0.0107	0.018	0.5534
rs73036517	45744842	G	0.2596	-0.001455	0.0002598	1.9e-08	19	45744842	rs73036517	A	G	0.062	0.0169	0.000242
rs3091842	39344272	A	0.04416	0.008099	0.0005697	2.4e-47	20	39344272	rs3091842	A	G	0.0378	0.0339	0.2652
rs3787267	45626851	T	0.6532	-0.001364	0.000241	1.2e-08	20	45626851	rs3787267	T	C	0.0006	0.0155	0.9703
rs73078112	5547384	T	0.02722	0.004687	0.0006998	1.3e-11	20	5547384	rs73078112	T	C	0.0934	0.0607	0.1241
rs185799410	57466093	T	0.02602	-0.00399	0.0007238	2.4e-08	20	57466093	rs185799410	T	G	-0.027	0.0553	0.6255
rs928760	35890958	T	0.3027	-0.001714	0.0002475	3.7e-12	21	35890958	rs928760	T	C	-0.0204	0.0155	0.1878
rs219781	37832621	T	0.2632	0.001459	0.0002576	1.4e-08	21	37832621	rs219781	T	G	-0.0047	0.0162	0.7729
rs5760495	25000461	T	0.3566	0.00156	0.0002389	1.3e-11	22	25000461	rs5760495	T	C	-0.012	0.0187	0.5216
